# Supplementary material for: Bio-Based Pectin-Calcium Film and Foam Adsorbents with Immobilized Fe–BTC MOF for Water Contaminant Removal
Source: Polymers (Basel). 2026 Jan 8;18(2):171. doi: 10.3390/polym18020171 (PMC12845238; doi:10.3390/polym18020171)
Supplement: Supplementary file 1 [file polymers-18-00171-s001.zip]

Archive with 1 entries (1 files):
- polymers-4041095-supplementary.docx
